# Supplementary material for: Alterations to the broad-spectrum formin inhibitor SMIFH2 modulate potency but not specificity
Source: Sci Rep. 2022 Aug 8;12:13520. doi: 10.1038/s41598-022-17685-z (PMC9360399; doi:10.1038/s41598-022-17685-z)
Supplement: Supplementary file 2 — Supplementary Information 2. [file 41598_2022_17685_MOESM2_ESM.txt]

The input_files.txt file contains generic forms of all of the input files necessary for repeating the sequence of calculations necessary for the results shown in this paper.
Note: [compound#]-[isomer] are placeholders for the actual compound ID and isomer 

--------------------------------------------------
1. B3LYP/6-311+G(d,p) Vacuum Geometry Optimization
--------------------------------------------------
%Mem=12GB
%chk=[compound#]-[isomer]-6-311pGdp-opt.chk
%nprocshared=24
#P ub3lyp/6-311+G(d,p) opt=tight freq int=ultrafine Geom=AllCheck Guess=Read

[compound#]-[isomer] in vacuum geometry optimization + frequncy calculation unrestricted b3lyp 6-311+G(d,p)

--------------------------------------------------
2. B3LYP/6-311+G(d,p) Water Geometry Optimization 
--------------------------------------------------
%Mem=12GB
%chk=[compound#]-[isomer]-opt.chk
%nprocshared=24
#P ub3lyp/6-311+G(d,p) opt=tight freq int=ultrafine SCRF=(PCM, Solvent=Water) Geom=AllCheck Guess=Read 

[compound#]-[isomer] in water geometry optimization + frequency calculation unrestricted b3lyp 6-311+G(d,p) from vacuum optimized geometry at the same level of theory

--------------------------------------------------
3. B3LYP/6-311+G(d,p) Water Single Point Energy Calculation
--------------------------------------------------
%Mem=12GB
%chk=[compound#]-[isomer]-water-energy.chk
%nprocshared=24
#P ub3lyp/6-311+G(d,p) pop=reg FormCheck int=ultrafine SCRF=(PCM, Solvent=Water) Geom=AllCheck Guess=Read 

[compound#]-[isomer] in water hirshfeld pop analysis unrestricted b3lyp 6-311+G(d,p) from water optimized geometry at the same level of theory 

--------------------------------------------------
4. B3LYP/6-311+G(d,p) Water Hirshfeld Population Analysis
--------------------------------------------------
%Mem=12GB
%chk=[compound#]-[isomer]-water-hirsh.chk
%nprocshared=24
#P ub3lyp/6-311+G(d,p) pop=hirshfeld density=current int=ultrafine SCRF=(PCM, Solvent=Water) Geom=AllCheck Guess=Read

[compound#]-[isomer] in water hirshfeld pop analysis unrestricted b3lyp 6-311+G(d,p) from water optimized geometry at the same level of theory

--------------------------------------------------
5. PW6B95D3/aug-cc-pVTZ Water Single Point Energy Calculation  
--------------------------------------------------
%Mem=12GB
%chk=[compound#]-[isomer]-water-PW6B95-energy.chk
%nprocshared=24
#P PW6B95D3/aug-cc-pVTZ int=ultrafine SCRF=(PCM, Solvent=Water) Geom=Checkpoint Guess=Read 

[compound#]-[isomer] in water single point energy default PW6B95D3 aug-cc-pVTZ from optimized 6-311+G(d,p) in water

0 1

---------------------------------------------------------
6. PW6B95D3/aug-cc-pVTZ Water Single Point Energy Calculation at Cationic State 
---------------------------------------------------------
%Mem=12GB
%chk=[compound#]-[isomer]-water-PW6B95-cation.chk
%nprocshared=24
#P PW6B95D3/aug-cc-pVTZ int=ultrafine SCRF=(PCM, Solvent=Water) Geom=Checkpoint Guess=Read 

[compound#]-[isomer] cation in water single point energy default PW6B95D3 aug-cc-pVTZ from optimized 6-311+G(d,p) in water

1 2

---------------------------------------------------------
7. PW6B95D3/aug-cc-pVTZ Water Single Point Energy Calculation at Anionic State 
---------------------------------------------------------
%Mem=12GB
%chk=[compound#]-[isomer]-water-PW6B95-anion.chk
%nprocshared=24
#P PW6B95D3/aug-cc-pVTZ int=ultrafine SCRF=(PCM, Solvent=Water) Geom=Checkpoint Guess=Read 

[compound#]-[isomer] anion in water single point energy default PW6B95D3 aug-cc-pVTZ from optimized 6-311+G(d,p) in water

-1 2
